# Supplementary material for: Respiratory Syncytial Virus Vaccines: Analysis of Pre-Marketing Clinical Trials for Immunogenicity in the Population over 50 Years of Age
Source: Vaccines (Basel). 2024 Mar 25;12(4):353. doi: 10.3390/vaccines12040353 (PMC11054105; doi:10.3390/vaccines12040353)
Supplement: Supplementary file 1 [file vaccines-12-00353-s001.zip]

Archive with 1 entries (1 files):
- vaccines-2895799-supplementary.pdf
